# Supplementary material for: Insulin Resistance Is Associated with an Unfavorable Serum Lipoprotein Lipid Profile in Women with Newly Diagnosed Gestational Diabetes
Source: Biomolecules. 2023 Mar 3;13(3):470. doi: 10.3390/biom13030470 (PMC10046655; doi:10.3390/biom13030470)
Supplement: Supplementary file 1 [file biomolecules-13-00470-s001.zip]

Archive with 1 entries (1 files):
- biomolecules-2239936-supplementary.pdf
